# Supplementary material for: Antibiotics in Surface Sediments from the Anning River in Sichuan Province, China: Occurrence, Distribution, and Risk Assessment
Source: Toxics. 2024 Jun 4;12(6):411. doi: 10.3390/toxics12060411 (PMC11209513; doi:10.3390/toxics12060411)
Supplement: Supplementary file 1 [file toxics-12-00411-s001.zip]

Archive with 1 entries (1 files):
- toxics-3017406-supplementary.pdf
